# Supplementary material for: Internal Validation of the ASFV MONODOSE dtec-qPCR Kit for African Swine Fever Virus Detection under the UNE-EN ISO/IEC 17025:2005 Criteria
Source: Vet Sci. 2023 Sep 8;10(9):564. doi: 10.3390/vetsci10090564 (PMC10535882; doi:10.3390/vetsci10090564)
Supplement: Supplementary file 1 [file vetsci-10-00564-s001.zip]

Archive with 1 entries (1 files):
- vetsci-2517710-supplementary.pdf
